# Supplementary material for: Phenolic Profile, Antioxidant Capacity, and Alpha-Glucosidase Inhibitory Activity of High-Oil Corn Doubled-Haploid Hybrids from Mexico
Source: Molecules. 2026 May 14;31(10):1654. doi: 10.3390/molecules31101654 (PMC13209748; doi:10.3390/molecules31101654)
Supplement: Supplementary file 1 [file molecules-31-01654-s001.zip]

Archive with 4 entries (4 files):
- Suppl. Figure 1.pdf
- Suppl. Figure 2.pdf
- Suppl. Table 1.pdf
- Suppl. Table 2.pdf
